# Supplementary material for: The ISG15-specific protease USP18 regulates stability of PTEN
Source: Oncotarget. 2016 Dec 12;8(1):3–14. doi: 10.18632/oncotarget.13914 (PMC5352120; doi:10.18632/oncotarget.13914)
Supplement: Supplementary file 2 [file oncotarget-08-3-s002.xlsx]

## Sheet: ED1_Murine
	Antibody Name	14-3-3-beta	14-3-3-epsilon	14-3-3-zeta	4E-BP1	4E-BP1_pS65	53BP1	A-Raf	ACC1	ACC_pS79	ADAR1	Akt	Akt_pS473	Akt_pT308	AMPK-a2_pS345	AMPKa	AMPKa_pT172	Annexin-I	Annexin-VII	AR	ARID1A	Atg3	Atg7	ATM	ATM_pS1981	ATRX	ATR_pS428	Aurora-B	Axl	b-Actin	b-Catenin	b-Catenin_pT41_S45	B-Raf	B-Raf_pS445	B7-H4	Bad_pS112	Bak	BAP1	Bax	Bcl-xL	Bcl2	Bcl2A1	Beclin	Bid	Bim	BiP-GRP78	BRD4	c-Abl	c-IAP2
	Gene Name	YWHAB	YWHAE	YWHAZ	EIF4EBP1	EIF4EBP1	TP53BP1	ARAF	ACACA	ACACA	ADAR	AKT1	AKT1	AKT1	PRKAA2	PRKAA1	PRKAA1	ANXA1	ANXA7	AR	ARID1A	ATG3	ATG7	ATM	ATM	ATRX	ATR	AIM1	AXL	ACTB	CTNNB1	CTNNB1	BRAF	BRAF	VTCN1	BAD	BAK1	BAP1	BAX	BCL2L1	BCL2	BCL2A1	BECN1	BID	BCL2L11	HSPA5	BRD4	ABL1	BIRC3
Sample description	Sample Type	14-3-3-beta-R-V	14-3-3-epsilon-M-C	14-3-3-zeta-R-V	4E-BP1-R-V	4E-BP1_pS65-R-V	53BP1-R-V	A-Raf-R-V	ACC1-R-C	ACC_pS79-R-V	ADAR1-M-V	Akt-R-V	Akt_pS473-R-V	Akt_pT308-R-V	AMPK-a2_pS345-R-V	AMPKa-R-C	AMPKa_pT172-R-C	Annexin-I-M-V	Annexin-VII-M-V	AR-R-V	ARID1A-R-C	Atg3-R-V	Atg7-R-V	ATM-R-V	ATM_pS1981-R-V	ATRX-R-C	ATR_pS428-R-C	Aurora-B-R-V	Axl-R-V	b-Actin-R-C	b-Catenin-R-V	b-Catenin_pT41_S45-R-V	B-Raf-R-V	B-Raf_pS445-R-V	B7-H4-R-C	Bad_pS112-R-V	Bak-R-C	BAP1-M-V	Bax-R-V	Bcl-xL-R-V	Bcl2-M-V	Bcl2A1-R-V	Beclin-G-C	Bid-R-C	Bim-R-V	BiP-GRP78-M-C	BRD4-R-V	c-Abl-R-V	c-IAP2-R-C
		NormLinear	NormLinear	NormLinear	NormLinear	NormLinear	NormLinear	NormLinear	NormLinear	NormLinear	NormLinear	NormLinear	NormLinear	NormLinear	NormLinear	NormLinear	NormLinear	NormLinear	NormLinear	NormLinear	NormLinear	NormLinear	NormLinear	NormLinear	NormLinear	NormLinear	NormLinear	NormLinear	NormLinear	NormLinear	NormLinear	NormLinear	NormLinear	NormLinear	NormLinear	NormLinear	NormLinear	NormLinear	NormLinear	NormLinear	NormLinear	NormLinear	NormLinear	NormLinear	NormLinear	NormLinear	NormLinear	NormLinear	NormLinear
ED1 VECTOR_1	Mouse Cell Line	1.12456	0.979454	1.18445	0.907912	1.02692	1.05049	0.982397	0.96827	0.956425	0.993942	0.866071	0.916651	1.04273	0.966632	0.989872	0.867896	1.03612	1.00929	1.12057	0.98098	1.0004	0.669132	1.12829	0.965101	0.942184	0.994822	0.952224	0.919933	0.889175	1.02307	1.00426	1.04487	0.97656	0.96945	1.01333	0.949335	1.03561	1.10793	1.05186	1.03986	0.98058	0.984014	0.989164	1.0705	1.0102	1.00666	0.979324	0.939587
ED1 SHRNA 1_1	Mouse Cell Line	1.11724	0.964768	1.11806	0.841293	1.02531	1.06138	0.954922	1.02003	0.953633	0.924758	1.20787	1.10927	1.11217	0.87722	0.999721	0.894038	0.925151	0.854344	1.05265	0.88921	0.962908	0.983588	1.04352	1.07526	0.932305	0.99351	1.05086	0.93428	1.25197	1.1738	1.09872	0.984928	1.04861	0.938104	1.05151	0.987003	0.991464	1.05283	1.24454	0.879742	1.04981	0.957767	1.03003	1.08204	0.952997	0.995797	0.819468	0.922266
ED1 SHRNA 2_1	Mouse Cell Line	1.08681	1.08403	1.09679	1.19104	1.05436	0.934399	1.09743	1.07416	1.06187	0.984874	1.16425	1.03428	0.918168	1.08053	1.01749	1.08905	0.974315	1.06352	1.01886	0.952338	0.900187	1.06126	0.808877	0.938784	1.03287	0.860652	0.94324	0.932366	1.13179	1.01908	1.12589	0.950962	1.10505	1.13041	1.00976	0.883064	1.00652	0.960187	0.947826	0.955467	0.965651	1.01403	0.827727	1.01312	1.04774	0.954913	1.05853	0.881055
ED1 VECTOR_2	Mouse Cell Line	1.04559	0.976909	1.09709	0.991259	0.995424	1.10326	1.00447	1.0735	1.07291	0.976571	1.10456	0.938604	0.975756	1.0192	1.04081	1.03266	0.967536	0.975406	0.998324	1.04715	0.986083	1.06151	0.96698	0.974589	0.94878	0.987407	0.952447	0.970679	1.02789	1.03177	1.00799	1.00026	1.0281	0.985028	1.00214	1.02557	0.990618	1.05563	1.07343	0.987436	0.940459	1.0081	1.01364	1.0875	0.996487	1.00189	1.03189	1.02311
ED1 SHRNA 1_2	Mouse Cell Line	1.09797	0.888655	1.27006	0.919809	0.950072	1.08149	0.971188	1.10329	0.943247	0.863051	1.15159	1.10064	1.03405	1.15925	1.01992	0.862289	1.07063	0.900287	1.03097	0.991813	0.966563	1.07707	0.68277	1.07261	1.02483	0.894845	1.00695	1.05302	1.3449	1.00503	1.02919	1.02647	1.07102	0.994343	1.04115	0.863338	1.00869	0.871028	0.916099	0.985928	1.09709	0.987223	0.794077	1.0891	0.958089	0.928873	1.09938	0.936346
ED1 SHRNA 2_2	Mouse Cell Line	1.046	1.01902	1.03993	1.07792	1.03918	0.906103	1.06376	0.985465	0.976491	1.00309	1.06899	0.975254	1.04846	1.03343	0.968536	1.06673	1.10336	1.05245	0.969319	0.972587	0.852039	1.03204	0.947927	1.02461	1.05461	0.972246	1.05001	1.0142	1.07307	1.03448	0.987134	0.937217	1.06338	1.02311	0.992464	0.99235	0.985027	0.95745	0.927259	0.971293	1.00441	0.980197	0.904806	0.944334	1.04833	1.01813	0.993878	1.02319
ED1 VECTOR_3	Mouse Cell Line	0.882801	0.943077	0.925912	0.980079	0.976099	1.09183	0.986565	1.16481	1.01194	0.833458	0.993925	1.18294	1.04817	1.05896	1.09508	1.21835	1.14802	0.928974	1.07685	1.03429	0.906886	0.991671	0.864865	0.93579	1.03904	0.967699	0.900047	1.10383	1.09686	0.931615	1.03316	1.05393	1.01584	0.955111	1.04475	0.94754	1.0238	0.995965	0.962104	0.892544	1.07517	0.915805	0.818141	1.10973	0.974651	1.00757	1.03991	0.929512
ED1 SHRNA 1_3	Mouse Cell Line	1.0657	0.870161	1.1272	0.842636	1.03837	1.14765	0.978681	1.10763	0.928136	0.858047	1.01706	1.49872	1.19044	0.996745	1.02252	1.14379	0.968826	0.925632	1.07488	0.88067	0.912137	1.0223	0.798398	0.921687	1.05042	0.990831	0.92408	1.01444	1.18191	0.968848	0.996397	1.03388	1.00952	1.00005	1.02103	0.936954	0.924426	0.887087	0.9857	0.775825	1.0523	0.893452	0.808014	1.05442	1.00075	1.0061	0.991712	0.877042
ED1 SHRNA 2_3	Mouse Cell Line	0.99764	0.996309	0.92045	1.03333	1.09808	0.94697	1.04602	0.979863	0.970657	1.03769	0.889871	1.38092	1.12619	0.975559	1.01332	1.17257	1.15714	1.08283	1.0704	0.955537	1.06512	1.01037	1.0341	1.016	0.989797	0.986051	1.03626	1.06703	0.941182	1.01707	1.0225	1.04739	0.970514	0.994909	0.971651	0.959363	1.00341	1.02355	0.94329	0.986023	1.03192	0.965831	0.960421	0.970435	1.02842	0.971897	0.945381	0.977728
[truncated: 256 more columns]

## Sheet: HOP62_Human
	Antibody Name	14-3-3-beta	14-3-3-epsilon	14-3-3-zeta	4E-BP1	4E-BP1_pS65	53BP1	A-Raf	ACC1	ACC_pS79	ADAR1	Akt	Akt_pS473	Akt_pT308	AMPK-a2_pS345	AMPKa	AMPKa_pT172	Annexin-I	Annexin-VII	AR	ARID1A	Atg3	Atg7	ATM	ATM_pS1981	ATRX	ATR_pS428	Aurora-B	Axl	b-Actin	b-Catenin	b-Catenin_pT41_S45	B-Raf	B-Raf_pS445	B7-H4	Bad_pS112	Bak	BAP1	Bax	Bcl-xL	Bcl2	Bcl2A1	Beclin	Bid	Bim	BiP-GRP78	BRD4	c-Abl	c-IAP2
	Gene Name	YWHAB	YWHAE	YWHAZ	EIF4EBP1	EIF4EBP1	TP53BP1	ARAF	ACACA	ACACA	ADAR	AKT1	AKT1	AKT1	PRKAA2	PRKAA1	PRKAA1	ANXA1	ANXA7	AR	ARID1A	ATG3	ATG7	ATM	ATM	ATRX	ATR	AIM1	AXL	ACTB	CTNNB1	CTNNB1	BRAF	BRAF	VTCN1	BAD	BAK1	BAP1	BAX	BCL2L1	BCL2	BCL2A1	BECN1	BID	BCL2L11	HSPA5	BRD4	ABL1	BIRC3
Sample description	Sample Type	14-3-3-beta-R-V	14-3-3-epsilon-M-C	14-3-3-zeta-R-V	4E-BP1-R-V	4E-BP1_pS65-R-V	53BP1-R-V	A-Raf-R-V	ACC1-R-C	ACC_pS79-R-V	ADAR1-M-V	Akt-R-V	Akt_pS473-R-V	Akt_pT308-R-V	AMPK-a2_pS345-R-V	AMPKa-R-C	AMPKa_pT172-R-C	Annexin-I-M-V	Annexin-VII-M-V	AR-R-V	ARID1A-R-C	Atg3-R-V	Atg7-R-V	ATM-R-V	ATM_pS1981-R-V	ATRX-R-C	ATR_pS428-R-C	Aurora-B-R-V	Axl-R-V	b-Actin-R-C	b-Catenin-R-V	b-Catenin_pT41_S45-R-V	B-Raf-R-V	B-Raf_pS445-R-V	B7-H4-R-C	Bad_pS112-R-V	Bak-R-C	BAP1-M-V	Bax-R-V	Bcl-xL-R-V	Bcl2-M-V	Bcl2A1-R-V	Beclin-G-C	Bid-R-C	Bim-R-V	BiP-GRP78-M-C	BRD4-R-V	c-Abl-R-V	c-IAP2-R-C
		NormLinear	NormLinear	NormLinear	NormLinear	NormLinear	NormLinear	NormLinear	NormLinear	NormLinear	NormLinear	NormLinear	NormLinear	NormLinear	NormLinear	NormLinear	NormLinear	NormLinear	NormLinear	NormLinear	NormLinear	NormLinear	NormLinear	NormLinear	NormLinear	NormLinear	NormLinear	NormLinear	NormLinear	NormLinear	NormLinear	NormLinear	NormLinear	NormLinear	NormLinear	NormLinear	NormLinear	NormLinear	NormLinear	NormLinear	NormLinear	NormLinear	NormLinear	NormLinear	NormLinear	NormLinear	NormLinear	NormLinear	NormLinear
HOP62 VECTOR_1	Human Cell Line	1.03291	1.08448	0.985565	0.999168	0.966702	1.00228	0.952158	0.92347	0.851287	0.992144	1.02051	0.965029	0.801568	1.09054	0.991163	0.518748	0.968293	0.940179	1.05902	0.928613	0.99261	0.95694	0.960211	1.04322	0.800038	1.03978	1.17256	1.08771	1.18797	1.02154	0.942089	1.14052	0.979676	1.03915	0.814621	0.958694	0.983833	0.970782	1.02244	1.08649	0.946124	1.06567	0.983457	1.00036	0.982169	0.976065	0.99587	1.04826
HOP62 SHRNA 1_1	Human Cell Line	0.8635	1.08935	1.11623	1.11164	1.00483	0.906969	0.955296	1.06986	0.948101	1.10054	1.02278	0.851152	0.848586	0.970839	0.962596	0.650476	0.987505	1.14727	0.904377	0.845556	0.922498	0.886017	0.986815	1.14121	0.890378	1.0956	1.00072	0.940365	1.09608	1.08673	0.984981	1.05086	0.925966	1.01119	0.924304	0.955413	1.07595	0.992521	1.03264	1.18153	0.96752	1.0975	1.15926	0.991543	1.0177	0.98973	1.08407	1.11362
HOP62 SHRNA 2_1	Human Cell Line	1.06102	0.999999	1.01397	1.03886	0.963048	0.959783	0.979944	0.99805	0.955182	1.04641	1.02321	0.857667	0.898453	1.04545	1.04524	0.6754	1.09346	1.07328	0.910671	0.86414	1.04715	0.890692	0.864904	0.992752	0.769597	0.984009	0.969962	1.03476	1.01171	0.91333	0.930211	1.02928	1.01931	0.941374	0.884913	0.891908	1.0323	0.970171	0.962358	1.05947	1.11656	1.04874	1.05574	0.933295	0.997462	1.06971	1.00776	0.990854
HOP62 VECTOR_2	Human Cell Line	1.11545	1.01132	1.13723	1.0477	1.20605	1.09006	1.05237	1.13952	1.01443	1.09617	0.875115	0.896256	1.05861	0.873475	1.05031	2.80451	0.998496	1.11981	0.892598	1.07971	1.09511	1.01132	1.07528	0.998892	1.23303	1.0157	1.05165	0.774709	0.774887	1.00643	0.947703	1.02325	1.02653	0.925321	1.17956	0.877852	1.07077	1.06383	1.04052	1.05971	0.855848	0.96302	1.01483	1.07864	1.06915	1.1755	1.12439	0.913784
HOP62 SHRNA 1_2	Human Cell Line	1.05242	0.856947	0.826307	1.04745	0.846936	0.911696	0.996724	1.45705	1.06021	1.00008	0.826804	1.11276	1.46029	0.929408	1.05629	2.17141	1.49304	1.32095	0.884501	0.747523	1.1302	0.838481	1.26527	0.797781	0.995194	0.942896	1.16032	1.49123	1.00652	1.134	1.09395	0.91203	0.912231	0.914853	1.1473	0.760936	0.989763	1.01079	0.974241	1.15255	0.797341	0.860002	0.890515	0.965433	1.11413	1.15786	1.0798	0.822952
HOP62 SHRNA 2_2	Human Cell Line	0.635668	1.00107	1.26304	0.979259	1.08071	1.03436	1.00466	1.15921	1.16088	0.960237	0.972734	1.10084	1.1783	0.960167	1.14398	2.76816	0.839946	0.985803	0.98195	1.08355	0.958637	1.02572	1.18425	1.00759	1.31204	0.952509	1.06256	0.924079	0.990526	1.03561	1.06122	0.974712	1.04994	1.02944	1.18173	1.01034	0.949727	1.06356	1.05622	0.935771	0.986188	0.957204	0.951908	1.09385	1.08162	0.957238	0.969848	0.971123
HOP62 VECTOR_3	Human Cell Line	1.20929	1.09544	1.26472	1.00664	1.01834	1.08026	1.08324	1.11959	1.08628	0.983365	1.15231	0.957708	1.11189	0.895366	1.07984	3.01635	0.888774	1.12356	0.922924	1.08326	0.969641	0.987188	1.1347	1.21819	1.26508	0.931801	0.876034	0.844941	0.867911	1.03691	1.04259	1.00143	1.04534	0.960025	1.24103	0.946128	1.04434	0.965396	1.02518	0.955557	0.865715	0.919099	0.895078	1.07938	1.12111	0.970802	1.09418	0.963129
HOP62 SHRNA 1_3	Human Cell Line	1.02594	1.08083	0.98125	1.00578	1.00015	0.917758	0.929352	1.45333	1.14578	1.1692	1.16824	1.22423	1.35327	0.925532	0.993641	2.77706	1.33499	1.25982	0.84159	0.952991	1.08838	0.939807	1.18473	0.811431	1.06169	0.824428	0.982006	1.69433	1.0888	1.10926	1.01341	0.937076	0.973201	0.988865	1.14148	0.881339	0.989855	0.994993	1.11329	1.01956	0.759132	0.926599	0.691386	0.854343	0.988995	1.0626	0.932711	0.913218
HOP62 SHRNA 2_3	Human Cell Line	1.00841	0.947021	1.01044	0.991377	1.02988	0.993211	1.04487	1.06881	1.10993	0.971412	0.989343	1.06522	1.16434	0.99964	1.00467	2.71561	1.02824	0.996659	0.97952	1.06913	0.995537	1.03994	1.03657	0.895035	1.35739	1.0109	0.954454	1.09339	0.964164	0.973371	1.05524	0.834563	1.01651	0.955215	1.17733	1.03813	1.07652	1.02567	0.97244	1.0099	0.784566	0.966434	0.946366	0.995191	1.01394	0.977661	0.999821	0.991059
[truncated: 256 more columns]
